# Supplementary material for: 590 nm LED Irradiation Improved Erythema through Inhibiting Angiogenesis of Human Microvascular Endothelial Cells and Ameliorated Pigmentation in Melasma
Source: Cells. 2022 Dec 7;11(24):3949. doi: 10.3390/cells11243949 (PMC9776419; doi:10.3390/cells11243949)
Supplement: Supplementary file 1 [file cells-11-03949-s001.zip]

Archive with 1 entries (1 files):
- cells-2078827-supplementary.pdf
